# Supplementary material for: Characterizing Industrial and Artisanal Fishing Vessel Catch Composition Using Environmental DNA and Satellite-Based Tracking Data
Source: Foods. 2021 Jun 19;10(6):1425. doi: 10.3390/foods10061425 (PMC8235475; doi:10.3390/foods10061425)
Supplement: Supplementary file 1 [file foods-10-01425-s001.zip]

Archive with 1 entries (1 files):
- foods-1254812-supplementary.pdf
